# Supplementary material for: Current State of Genomics in Nursing: A Scoping Review of Healthcare Provider Oriented (Clinical and Educational) Outcomes (2012–2022)
Source: Genes (Basel). 2023 Oct 27;14(11):2013. doi: 10.3390/genes14112013 (PMC10671121; doi:10.3390/genes14112013)
Supplement: Supplementary file 1 [file genes-14-02013-s001.zip]

Archive with 1 entries (1 files):
- genes-2642634-supplementary.xlsx
