# Supplementary material for: Current State of Genomics in Nursing: A Scoping Review of Healthcare Provider Oriented (Clinical and Educational) Outcomes (2012–2022)
Source: Genes (Basel). 2023 Oct 27;14(11):2013. doi: 10.3390/genes14112013 (PMC10671121; doi:10.3390/genes14112013)
Supplement: Supplementary file 1 [file genes-14-02013-s001.zip › genes-2642634-supplementary.xlsx]

## Sheet: Data Extraction Table
Year	Title	Author	Country	World Bank Income	Study Population	Methodology	Interventional/Non-interventional	Study domain	Study topic	Cochrane Sub-domain	Area & Focus	OMICs focus	Key Findings
2012	Are nursing faculty ready to integrate genomic content into curricula?	Jenkins, J. F.; Calzone, K. A.	USA	High Income	Nurse educators, faculty at HEI	Quantitative	Exploratory/non-interventional	Nursing Education	Knowledge & perceptions	Knowledge and understanding	prelicensure nursing education (faculty)	Genomics Education and Integration	Educators felt positive about importance of genomics and felt it was important to teach within nursing education. Most aware of the incorporation of genomics into the AACN Baccalaureate essentials. Most were motivated to learn more. Most intend to incorporate genomics into curricula. However, attendees reported limited capacity to integrate genomics into their programs.
2012	An objective approach to evaluating an internet-delivered genetics education resource developed for nurses: using Google Analytics™ to monitor global visitor engagement	Kirk, M.; Morgan, R.; Tonkin, E.; McDonald, K.; Skirton, H.	United Kingdom	High Income	N/A - analysis of genetics education website activity	Quantitative	Other	Academic Research	Other	Knowledge and understanding	prelicensure nursing education (education)	Genomics Education and Integration	Google Analytics provide a useful evaluation method for online resources for visibility and engagement with the resource. For this resource, the analytics showed a need to improve the site's visibility, accessibility, and the relevance of the site for other languages and cultures. Spikes in engagement were often linked to media coverage, education (resource being used in HEI teaching session), wi…
2012	A pilot study on genetic knowledge of maternity and paediatric nurses	Lee, T. Y.; Sung, L. W.; Hsu, S. S.; Liaw, J. J.	Taiwan	Upper Middle Income	nurses working in maternal-paediatric ward	Quantitative	Exploratory/non-interventional	Clinical practice	Knowledge & perceptions	Knowledge and understanding	practicing nurses education & application (knowledge)	Nursing Education and Practice in Genomics	Low levels of knowledge reflected in scores, consistent with previous research done with public health nurses in Taiwan previously by first author. Mean score for this study 21.43/66%, for the public health nurses study (using similar tool according to authors) mean score 21.62/67.57%. Higher scores associated with previous genomic education. Very Low scores in mendelian inheritance (determining …
2012	Survey of nursing integration of genomics into nursing practice	Calzone, K. A.; Jenkins, J.; Yates, J.; Cusack, G.; Wallen, G. R.; Liewehr, D. J.; Steinberg, S. M.; McBride, C.	USA	High Income	Registered nurses	Quantitative	Exploratory/non-interventional	Clinical practice	Knowledge & perceptions	Knowledge and understanding	practicing nurses education & application (integration into practice)	Genomics Education and Integration	RNs in this study felt inadequatly prepared to utilize OMICs in clinical practice - despite 71% considering genomics to be very important, self-reported genomics knowledge and competency was poor. They did show inclination to pursue education to improve OMIC knowledge, however the perception of the value placed on OMICs by senoir staff members was low or uncertain. More Family history (the benchm…
2012	Nurses' perceived benefits, barriers, and educational recommendations for using family pedigrees in clinical practice	Pestka, E. L.; Meiers, S. J.; Shah, L. L.; Junglen, L. M.; Delgado, A.	USA	High Income	Registered nurses	Qualitative	Exploratory/non-interventional	Clinical practice	Knowledge & perceptions	Knowledge and understanding	practicing nurses education & application (knowledge & attitudes)	Genetic Counseling and Screening	Nurses supported the use of pedigrees in clinical practice, but they needed to be in a user-friendly electronic format which is similar to the electronic health records system they already used (linking knowledge to existing practice). There was a lack of knowledge and confidence reported in collecting, creating, and using FPs, although all had examples of FP use in either their own personal heal…
2012	Developing education tailored to clinical roles: genetics education for haemophilia nurses	Burke, S.; Barker, C.; Marshall, D.	United Kingdom	High Income	Registered nurses - clinical nurse specialists in haemophilia	Mixed methods	Experimental/interventional	Clinical practice	Continuing education	Knowledge and understanding	practicing nurses education & application (education)	Nursing Education and Practice in Genomics	Learning needs were identified and a workshop delivered education based on those needs. Nurses reported increased confidence and planned changes to practice following education, mostly around collecting family history and constructing a pedigree. 79% of workshop participants (n=37) rated the workshop as 'highly relevent' and none rated it as 'not relevent', showing need to tailor education to pra…
2012	The level of importance and level of confidence that midwives in the United States attach to using genetics in practice	Crane, M. J.; Quinn Griffin, M. T.; Andrews, C. M.; Fitzpatrick, J. J.	USA	High Income	Certified nurse midwives (CNMs)	Mixed methods	Exploratory/non-interventional	Clinical practice	Knowledge & perceptions	Knowledge and understanding	practicing nurses education & application (knowledge & attitudes)	Genomics Education and Integration	Midwives believed that genomics was important to their profession but were not confident in their ability to perform genomics activities in practice. Core Competencies for Basic Midwifery practice includes genomics, but does not have taking a 3 generation family tree as one of them, unlike the NCHPEG core competencies. 3 gen family history was lowest mean scoring for both importance and confidenc…
2013	National nursing workforce survey of nursing attitudes, knowledge and practice in genomics	Calzone, K. A.; Jenkins, J.; Culp, S.; Bonham, V. L., Jr.; Badzek, L.	USA	High Income	Registered nurses of the American Nurses Association	Quantitative	Exploratory/non-interventional	Nursing Education	Knowledge & perceptions	Knowledge and understanding	practicing nurses education & application (knowledge & attitudes, practice)	Genomics Education and Integration	Deficits/gaps in knowledge, study highlighted specific areas where education could be targeted. Benchmark to measure outcomes of a national genomic education initiative. Higher knowledge scores in this study than had originally been hypothesised, but misconceptions and deficits in key areas.
2013	A closer look at the recommended criteria for disclosing genetic results: perspectives of medical genetic specialists, genomic researchers, and institutional review board chairs	Brandt, D. S.; Shinkunas, L.; Hillis, S. L.; Daack-Hirsch, S. E.; Driessnack, M.; Downing, N. R.; Liu, M. F.; Shah, L. L.; Williams, J. K.; Simon, C. M.	USA	High Income	Medical genetics specialists (n=50), genomic researchers (n=19) and Institutional Review Board members (n=34).	Qualitative	Exploratory/non-interventional	Academic Research	Knowledge & perceptions	Consultation process	GC & screening (attitudes)	Genetic Counseling and Screening	Medical specialists (of which nurses were included as part of this sample) rated some of the 6 recommendations differently to genomic researchers and IRB chairs. Highlighted need for a shared language around IFs and how to approach the return of findings. Nurses very small part of a wider sample and although their opinions were not delineated as part of the wider 'medical genetic specialists' gro…
2013	Improving awareness of monogenic diabetes through a specialist genetic diabetes nurse	Morel, Kate; Colclough, Kevin; Vaughan, Nick; Shepherd, Maggie	United Kingdom	High Income	Diabetes service in Brighton and Hove	Descriptive	Other	Clinical practice	Application to Practice	Knowledge and understanding	Specialist: monogenic DM application (knowledge)	Genetic Counseling and Screening	Increased referrals and diagnosis of monogenic diabetes. 11 diagnosed with MODY able to discontinue insulin. Increased awareness of monogenic diabetes amongst HCP. Value of having one healthcare practitioner undertake the intensive training required for specialist post to raise awareness of MODY amongst other HCP.
2013	Genetics specialists' perspectives on disclosure of genomic incidental findings in the clinical setting	Downing, N. R.; Williams, J. K.; Daack-Hirsch, S.; Driessnack, M.; Simon, C. M.	USA	High Income	medical genetics specialists' - this paper is reporting part of paper A56 in this spreadsheet (brandt et al, 2013). Genetic counsellors and nurses were grouped together as they returned results to patients. GC/GN n=17, of these n=4 nurses.	Mixed methods	Exploratory/non-interventional	Clinical practice	Knowledge & perceptions	Consultation process	GC & screening (attitudes)	Genetic Counseling and Screening	No clear definition of what an IF is between the different groups in this sample.
2013	Descriptive survey of Summer Genetics Institute nurse graduates in the USA	Hickey, K. T.; Sciacca, R. R.; McCarthy, M. S.	USA	High Income	95 RN graduates if a 2 month genetics training programme	Quantitative	Exploratory/non-interventional	Nursing Education	Application to Practice	Knowledge and understanding	practicing nurses education & application (education)	Genomics Education and Integration	Genetics integration seen in teaching, research, and direct patient care/counselling amongst attendees. Important role of nurse scientist in facilitating genetics into nursing. Use of knowledge from educational intervention (SGI) into clinical practice
2013	5-years later - have faculty integrated medical genetics into nurse practitioner curriculum?	Maradiegue, A. H.; Edwards, Q. T.; Seibert, D.	USA	High Income	Advanced Practice nurse faculty	Quantitative	Exploratory/non-interventional	Nursing Education	Knowledge & perceptions	Knowledge and understanding	prelicensure nursing education (faculty)	Genomics Education and Integration	Many faculty are still uncomfortable with implementing genetic/genomic content into curriculum.
2013	Knowledge of genetics and the role of the nurse in genetic health care: a survey of Italian nurses	Godino, L.; Turchetti, D.; Skirton, H.	Italy	High Income	Registered nurses	Quantitative	Exploratory/non-interventional	Clinical practice	Knowledge & perceptions	Knowledge and understanding	practicing nurses education & application (knowledge)	Nursing Education and Practice in Genomics	Majority of Italian nurses do not see relevance of genomics to their work and lack confidence in using genetics in practice. Knowledge scores indicate that basic genetic concepts are satisfactorily understood by nurses. Unvalidated survey tool used.
2013	Oncology health professionals' attitudes toward treatment-focused genetic testing for women newly diagnosed with breast cancer	Burcher, S.; Meiser, B.; Mitchell, G.; Saunders, C.; Rahman, B.; Tucker, K.; Barlow-Stewart, K.; Watts, K.; Gleeson, M.; Kirk, J.	Australia and New Zealand	High Income	Oncology health professionals in Australia and New Zealand	Quantitative	Exploratory/non-interventional	Clinical practice	Knowledge & perceptions	Knowledge and understanding	specialist: Oncology (attitudes)	Pharmacogenomics and Oncogenetic Cancer	Breast cancer nurses significantly more likely to agree that treatment focused genetic testing useful for patient care compared to medical colleagues. Teamwork models and guidelines clarifying HCP roles in treatment focused genetic testing/following up care needed. Nurses felt to be least appropriate professional to make the offer of TFGT. None of the medics (oncologists/surgeons) put forward bre…
2013	Views of Black nurses toward genetic research and testing	Powell-Young, Y. M.; Spruill, I. J.	USA	High Income	African American nurses	Quantitative	Exploratory/non-interventional	Clinical practice	Knowledge & perceptions	Knowledge and understanding	practicing nurses education & application (attitudes)	Genomics Education and Integration	Half of sample believed there was potential for genetic information to be used for discriminative purposes, however the majority did not think this potential misuse should be a barrier to participating by the community. Recognition of the need for diverse populations in genetics research and testing.
2013	Primary care role in expanded newborn screening After the heel prick test	Hayeems, R. Z.; Miller, F. A.; Carroll, J. C.; Little, J.; Allanson, J.; Bytautas, J. P.; Chakraborty, P.; Wilson, B. J.	Canada	High Income	Primary care practitioners: family physicians, paediatricians, and midwives	Quantitative	Exploratory/non-interventional	Clinical practice	Application to Practice	Consultation process	GC & screening (integration into practice)	Genetic Counseling and Screening	Midwives endorsed that they should be providing follow up care for these families, but reported barriers. Most disagreed about having a detailed discussion with families about results but most reported that they agreed that they should have a general discussion about the screening results. Rarely or never were the most often reported outcome for discussions with families in their actual practice.…
2013	A statewide survey of practitioners to assess knowledge and clinical practices regarding hereditary breast and ovarian cancer	Pal, T.; Cragun, D.; Lewis, C.; Doty, A.; Rodriguez, M.; Radford, C.; Thompson, Z.; Kim, J.; Vadaparampil, S. T.	USA	High Income	Healthcare providers who order BRCA testing	Quantitative	Exploratory/non-interventional	Clinical practice	Knowledge & perceptions	Knowledge and understanding	GC & screening (knowldege & integration into practice)	Genetic Counseling and Screening	Majority recognized paternal inheritance (96%) and most accurately estimated mutation prevalence (61%). For an unaffected carrier, most followed national treatment guidelines, however less than 40% need for comprehensive rearrangement testing when result negative in woman at 30% risk, and less than 15% recognised appropriate testing for variant of uncertain significance. Study highlights knowledg…
2013	Counseling for prenatal diagnosis and termination of pregnancy due to thalassemia major: a survey of health care workers' practices in Malaysia	Ngim, C. F.; Lai, N. M.; Ibrahim, H.	Malaysia	Upper Middle Income	Malaysian healthcare workers attending a thalassemia seminar in a geographic region with a high number of individuals with Thalassemia	Quantitative	Exploratory/non-interventional	Clinical practice	Application to Practice	Consultation process	GC & screening (integration into practice)	Genetic Counseling and Screening	All nurses in favor of discussing prenatal diagnosis, half would discuss termination of pregnancy in cases where thalassemia was identified. Of those that would not, most (51.5% n=17) cited that the condition was not serious enough to warrant that discussion. Second most cited reason (35.2% n=6) was religious (all nurses in sample were Muslim) and third was lack of knowledge (23.5% n=4). On a soc…
2013	Storytellers as partners in developing a genetics education resource for health professionals	Kirk, M.; Tonkin, E.; Skirton, H.; McDonald, K.; Cope, B.; Morgan, R.	United Kingdom	High Income	People with genetic conditions, healthcare professionals	Descriptive	Other	Professional development	Other	Knowledge and understanding	practicing nurses education & application (education)	Genomics Education and Integration	HCP feedback that the resource was easy to navigate, informative, and had impacted educators to use it in their own teaching. Positive feedback from the storytellers, a chance to have their voice heard and to tie together theory with practice. Professional shame felt by study team collecting stories when storytellers recounted difficult, negative and/or traumatic incidences where they had receive…
2013	Perceived knowledge and clinical comfort with genetics among Taiwanese nurses enrolled in a RN-to-BSN program	Hsiao, C. Y.; Lee, S. H.; Chen, S. J.; Lin, S. C.	Taiwan	Upper Middle Income	Registered nurses who had enrolled into a bachelor of science programme	Quantitative	Exploratory/non-interventional	Nursing Education	Pre-licensure education	Knowledge and understanding	prelicensure nursing education (knowledge & comfort)	Nursing Education and Practice in Genomics	Although curricular hours on this program focused on genetics were greater than previously, most nurses had limited knowledge of and comfort with genetics. Nurses who had attended genetic conferences/workshops, experienced genetics in their practice or used genetic learning materials were felt more confident.
2013	Genetic counseling: a survey to explore knowledge and attitudes of Italian nurses and midwives	Godino, L.; Turchetti, D.; Skirton, H.	Italy	High Income	Registered nurses and midwives. 58% nurses, 42% midwives.	Mixed methods	Exploratory/non-interventional	Clinical practice	Knowledge & perceptions	Knowledge and understanding	GC & screening (knowldege & attitudes)	Genetic Counseling and Screening	Majority do not have clear perception of what genetic counselling is, and do not feel confident to undertake it in practice.
2014	Genomics nursing Faculty Champion initiative	Jenkins, J.; Calzone, K. A.	USA	High Income	Nurse educators (faculty)	Mixed methods	Experimental/interventional	Nursing Education	Faculty education	Knowledge and understanding	prelicensure nursing education (faculty)	Genomics Education and Integration	Faculty champion initiatives a useful method to integrate genomics into pre-licensure curricula, however this pilot did encounter several difficulties (drop out, engagement, underestimation of the amount of support these faculty champions would need, difficulty keeping to deadlines in timescale) that need to be considered for future initiatives. Diffusion of innovations conceptual framework
2014	Knowledge and Educational Needs about Preimplantation Genetic Diagnosis (PGD) among Oncology Nurses	Quinn, G. P.; Knapp, C.; Sehovic, I.; Ung, D.; Bowman, M.; Gonzalez, L.; Vadaparampil, S. T.	USA	High Income	Oncology nurses	Quantitative	Exploratory/non-interventional	Clinical practice	Knowledge & perceptions	Knowledge and understanding	specialist: Oncology (knowledge)	Genetic Counseling and Screening	Most had not heard of PGD, and those who had heard of it had limited knowledge. Most thought that families potentially impacted by hereditary cancer syndromes should be provided with information around PGD. More knowledge around PGD important, especially with advances in reproductive technologies and how nurses often play and important role in discussion about reproductive decisions and choices. …
2014	Development and psychometric evaluation of the genomic nursing concept inventory	Ward, L. D.; Haberman, M.; Barbosa-Leiker, C.	USA	High Income	Student nurses	Mixed methods	Other	Nursing Education	Other	Knowledge and understanding	practicing nurses education & application (tool)	Genomics Education and Integration	Item analysis helped to inform inventory refinement from 52 items to 31.
2014	Prenatal [beta]-thalassemia carrier screening in Australia: healthcare professionals' perspectives of clinical practice	Cousens, Nicole E.; Gaff, Clara L.; Delatycki, Martin B.; Metcalfe, Sylvia A.	Australia	High Income	Healthcare providers who undertake beta thalassemia screening in Australia	Qualitative	Exploratory/non-interventional	Clinical practice	Knowledge & perceptions	Consultation process	specialist: Hematology (attitudes and integration into clinical practice)	Genetic Counseling and Screening	Informed consent not seen as important part of screening process, lack of clear guidelines and protocols associated with screening and variability in return of/actioning results, recognition of knowledge gap about condition and many had not undertaken training in recent years on this condition/topic.Discussion did not delineate/analyze the difference between professional groups, but when presenti…
2014	Introducing a New Competency Into Nursing Practice	Calzone, K. A.; Jenkins, J.; Culp, S.; Caskey, S.; Badzek, L.	USA	High Income	RNs	Quantitative	Exploratory/non-interventional	Clinical practice	Knowledge & perceptions	Knowledge and understanding	practicing nurses education & application (knowledge & attitudes)	Nursing Education and Practice in Genomics	Attitude and receptivity - majority felt that it was important or somewhat important for nurses to be educated about genetics for common diseases. Social system - 23.5% did not know if their senior staff see genetics as an important part of their role 45.5% said they could not attend a genetics course during work hours. Confidence - higher level of academic preparation and exposure to a genetics …
2014	Using the Diffusion of Innovations theory to understand the uptake of genetics in nursing practice: identifying the characteristics of genetic nurse adopters	Andrews, V.; Tonkin, E.; Lancastle, D.; Kirk, M.	United Kingdom	High Income	Phase one: experts in genetics and nursing. Phase two: Primary care and oncology nurses.	Quantitative	Exploratory/non-interventional	Clinical practice	Application to Practice	Knowledge and understanding	practicing nurses education & application (integration into practice)	Nursing Education and Practice in Genomics	Several differences were found between genetic nurse adopters (27.3%, n=24) and genetic nurse non-adopters (72.7%, n=64). Adopters more likely to see relevance and applicability to nursing practice, feel more confident taking family history to draw a pedigree, know more about local genetic centres and support groups available for patients/public. Adopters more open to experience, perceived that c…
2014	Prenatal screening for congenital anomalies: exploring midwives' perceptions of counseling clients with religious backgrounds	Gitsels-van Der Wal, J. T.; Mannien, J.; Gitsels, L. A.; Reinders, H. S.; Verhoeven, P. S.; Ghaly, M. M.; Klomp, T.; Hutton, E. K.	Netherlands	High Income	Midwives in practices delivering antenatal care	Quantitative	Exploratory/non-interventional	Clinical practice	Application to Practice	Knowledge and understanding	GC & screening (attitudes)	Genetic Counseling and Screening	Midwives mostly felt that they should pay attention to the religion/belief system of their client as part of the antenatal screening process. Midwives who counselled a higher number of Muslim women in their practice demonstrated a better understanding of Islamic thought on pregnancy termination. However, even amongst those who showed a better understanding there were still misconceptions about wh…
2014	Midwives' views on appropriate antenatal counselling for congenital anomaly tests: do they match clients' preferences?	Martin, L.; Hutton, E. K.; Spelten, E. R.; Gitsels-van der Wal, J. T.; van Dulmen, S.	Netherlands	High Income	Midwives who were members of the Royal Dutch Association of Midwives. Client data used was from a different cross-sectional cohort study to compare with the results of the midwifery survey	Quantitative	Exploratory/non-interventional	Clinical practice	Knowledge & perceptions	Consultation process	GC & screening (attitudes)	Genetic Counseling and Screening	The midwives in this study did not fully subscribe to the three-function model of counseling (client-midwife relationship, health education and decision-making support). The focus on giving information may prevent a more authentic and deeper dialogue being established with the client to aid in supporting decision making. The sharpen decision making model is put forward as an alternative method fo…
2014	Multi-ethnic minority nurses' knowledge and practice of genetics and genomics	Coleman, B.; Calzone, K. A.; Jenkins, J.; Paniagua, C.; Rivera, R.; Hong, O. S.; Spruill, I.; Bonham, V.	USA	High Income	Registered nurses who are members of the National Coalition of Minority Nurse Associations (NCEMNA)	Quantitative	Exploratory/non-interventional	Clinical practice	Knowledge & perceptions	Knowledge and understanding	practicing nurses education & application (knowledge & integration into practice)	Genomics Education and Integration	Most participants felt it is important to integrate genomics into nursing practice, but demonstrated knowledge deficits around the genetics of some common diseases (e.g. heart disease and diabetes being thought of as being caused by a single gene variant). This is consistent with their self-reported genomic knowledge, which most rated as either poor or fair. The role of the NCEMNA in delivering e…
2014	Family history taking at the booking clinic - Results from a pilot audit in the West Midlands	Cooley, Candy; Bishop, Michelle	United Kingdom	High Income	N/A - audit of midwifery records	Clinical audit	Other	Clinical practice	Application to Practice	Consultation process	practicing nurses education & application (integration into practice)	Genetic Counseling and Screening	Audit showed that family history information was not collected in a consistent manner, and that documentation of actions(s) undertaken in care planning were not always documented. Potential 'red flags' that would warrant a referral to clinical genetics had been missed in one case. The results showed a wide variation in the information that was collected by midwives as well as action(s) taken in c…
2014	Non-Biological (Fictive Kin and Othermothers): Embracing the Need for a Culturally Appropriate Pedigree Nomenclature in African-American Families	Spruill, I. J.; Coleman, B. L.; Powell-Young, Y. M.; Williams, T. H.; Magwood, G.	USA	High Income	Participants were members of the National Black Nurses Association (NBNA) attending a genetics workshop hosted by the organisation.	Mixed methods	Exploratory/non-interventional	Clinical practice	Other	Consultation process	practicing nurses education & application (attitudes)	Genetic Counseling and Screening	Participants reported difficulty integrating the extended family/kinship network information into the family history information. This is important as these networks are integral to the family structure and dynamics (including resulting health risk perception and health behaviours) of non-Caucasian families. A new symbol was developed from this workshop to facilitate the integration of extended f…
2014	Filipino-American Nurses' Knowledge, Perceptions, Beliefs and Practice of Genetics and Genomics	Saligan, L. N.; Rivera, R. R.	USA	High Income	Members of the Philippines Nurses Association of America. This was a subset analysis of the larger NCEMNA study reported in row 139	Quantitative	Exploratory/non-interventional	Clinical practice	Knowledge & perceptions	Knowledge and understanding	practicing nurses education & application (knowledge, attitudes, & integration into practice)	Nursing Education and Practice in Genomics	Majority of respondents felt that genomics was important, and rated their knowledge as either poor or fair. Responses to question items about genomics showed knowledge gaps and misconceptions. There is 'a disconnect in knowledge and its immediate implications for patient care' (p.7) This study showed the need for continuing education in genomics for this nursing demographic. . More nurses want to…
2015	Genetics in primary health care and the National Policy on Comprehensive Care for People with Rare Diseases in Brazil: opportunities and challenges for professional education	Melo, D. G.; de Paula, P. K.; de Araujo Rodrigues, S.; da Silva de Avó, L. R.; Germano, C. M.; Demarzo, M. M.	Brazil	Upper Middle Income	Primary healthcare clinicians consisting of physicians, nurses, and dentists	Quantitative	Exploratory/non-interventional	Professional development	Knowledge & perceptions	Knowledge and understanding	specialist: rare diseases (attitudes & competencies)	Nursing Education and Practice in Genomics	Insufficient genomic knowledge amongst all groups. Statistical significance for inter-group differences seen with nurses vs dentists in skill regarding collecting a family history in the case of breast cancer. Differences in attitudes between the three groups were not observed.
2015	Patient-centered prenatal counseling: aligning obstetric healthcare professionals with needs of pregnant women	Farrell, R. M.; Nutter, B.; Agatisa, P. K.	USA	High Income	Obstetric (OB) professionals who deliver prenatal care and counsel pregnant women about available prenatal care and diagnostic testing. This included physicians as well as certified nurse midwives (CNM). Inclusion criteria: currently in practice, provide prenatal care and offer FTS.	Quantitative	Exploratory/non-interventional	Clinical practice	Knowledge & perceptions	Consultation process	GC & screening (competencies)	Genetic Counseling and Screening	Barriers to counselling identified: gaps in familiarity with the test, variation in the discussion of risks around screening and results. There was discordance between the healthcare professionals perceptions of women's needs and the needs reported when comparison was made to data from previous study of women who underwent this screening. Healthcare professionals showed limited confidence about d…
2015	Antenatal counselling for congenital anomaly tests: an exploratory video-observational study about client-midwife communication	Martin, L.; Hutton, E. K.; Gitsels-van der Wal, J. T.; Spelten, E. R.; Kuiper, F.; Pereboom, M. T.; van Dulmen, S.	Netherlands	High Income	Midwives from six out of twenty primary care midwifery practices in The Netherlands, part of DELIVER study. Purposive sampling based on practice size and location.	Qualitative	Exploratory/non-interventional	Clinical practice	Application to Practice	Consultation process	GC & screening (integration into practice)	Genetic Counseling and Screening	Midwives gave most contribution to conversation that was coded as 'health education', with 'decision-making support' having less contribution by midwives with more contribution by the women and their partners. Differences between the counseling functions of nulliparous women and multiparous women should encourage midwives to critically reflect on the way they counsel these clients to ensure parit…
2015	Methods of genomic competency integration in practice	Jenkins, J.; Calzone, K. A.; Caskey, S.; Culp, S.; Weiner, M.; Badzek, L.	USA	High Income	Magnet hospitals (21 intervention and 2 controls).	Mixed methods	Experimental/interventional	Professional development	Continuing education	Knowledge and understanding	practicing nurses education & application (integration into practice)	Genomics Education and Integration	Champion dyads are a potential strategy to facilitate genomics into practice, but they require leadership buy in and accepting responsibility and oversight to design and implement infrastructure to support this integration within their healthcare system. Initiatives undertaken by the individual dyads showed variation due to the unique needs of each hospital setting. More genomics education beyond…
2015	Knowledge of Pharmacogenetics among Healthcare Professionals and Faculty Members of Health Training Institutions in Ghana	Kudzi, W.; Addy, B. S.; Dzudzor, B.	Ghana	Lower Middle Income	Healthcare professionals and faculty members of health training institutes in Ghana (n=90)	Quantitative	Exploratory/non-interventional	Clinical practice	Knowledge & perceptions	Knowledge and understanding	PGx (knowledge)	Pharmacogenomics and Oncogenetic Cancer	Overall, knowledge of pharmacogenomics was low and the educational faculty surveyed (note: only taught physicians and/or pharmacists, not nurses) wanted more pharmacogenomics education. Data presented from nurses: 52.6% (n=10) rated their pharmacogenomics knowledge as good, whilst 47.3% (n=9) rated it as poor (n=6) or very poor (n=3). None rated their knowledge as very good or excellent. 47.4% th…
2015	Attitudes of oncology nurses concerning pharmacogenomics	Dodson, C.	USA	High Income	Oncology nurses	Qualitative	Exploratory/non-interventional	Clinical practice	Knowledge & perceptions	Knowledge and understanding	PGx - oncology (knowledge)	Pharmacogenomics and Oncogenetic Cancer	Six themes from data: Theme 1: consistency (13%), Theme 2: effectiveness (40%), Theme 3: rise of insurance cost (10%), Theme 4: disparity among the uninsured (12%), Theme 5: genetic counselling needs (5%), Theme 6: need for further education (20%)Oncology nurses expressed positive attitudes towards more effective and consistent treatments for patients from pharmacogenomics, but concerns about inc…
2015	Clinician Perspectives on Using Pharmacogenomics in Clinical Practice	Unertl, K. M.; Jaffa, H.; Field, J. R.; Price, L.; Peterson, J. F.	USA	High Income	Clinicians in cardiology and primary care who were part of PREDICT ('the program pairs a panel-based genotyping with pharmacy surveillance and clinical decision support in VUMC’s electronic health record in order to facilitate genome-guided prescribing of target medications at the point of care' p2).	Qualitative	Exploratory/non-interventional	Clinical practice	Knowledge & perceptions	Knowledge and understanding	PGx (attitudes)	Pharmacogenomics and Oncogenetic Cancer	None of the clinicians had coursework or training in pharmacogenomics
2015	Knowledge about breast cancer and hereditary breast cancer among nurses in a public hospital	Prolla, C. M.; da Silva, P. S.; Netto, C. B.; Goldim, J. R.; Ashton-Prolla, P.	Brazil	Upper Middle Income	Oncology nurses at a public University Hospital in Brazil	Quantitative	Exploratory/non-interventional	Clinical practice	Knowledge & perceptions	Knowledge and understanding	specialist: oncology (knowledge)	Pharmacogenomics and Oncogenetic Cancer	Low knowledge of hereditary breast cancer risks, and nurses are unsure of how to counsel patients about potential testing or when and/or how to refer them to genetics. Nurses in oncology are a key group for recognizing at-risk individuals, and therefore education should be targeted at this group. Nurses who had been in clinical practice longer (and therefore had been out of higher education for l…
2015	Nurses' knowledge and educational needs regarding genetics	Seven, M.; Akyüz, A.; Elbüken, B.; Skirton, H.; Öztürk, H.	Turkey	Upper Middle Income	Nurses at one university hospital in Istanbul	Quantitative	Exploratory/non-interventional	Clinical practice	Knowledge & perceptions	Knowledge and understanding	practicing nurses education & application (knowledge)	Genomics Education and Integration	Most nurses felt confident in defining different genetic concepts, however their knowledge scores showed misconceptions and inaccurate understanding of the genetics of certain common diseases (such as breast cancer) including the risk to the individual affected patient. A desire for more education was expressed by most nurses, who reported not receiving genetics education during their pre-registr…
2016	Application of Exploratory Factor Analysis and Item Response Theory to Validate the Genomic Nursing Concept Inventory	Ward, L. D.; French, B. F.; Barbosa-Leiker, C.; Iverson, A. E.	USA	High Income	758 nursing students	Quantitative	Exploratory/non-interventional	Nursing Education	Other	Knowledge and understanding	practicing nurses education & application (tool)	Genomics Education and Integration	GNCI appears to be most accurate or provides the most information for ability estimates for students just above the average level. This level is satisfactory for the intended use of GNCI scores to inform teaching and education strategies.
2016	Evaluation of Diverse Health Professionals' Learning Experience in a Continuing Education Activity for Quality Practices in Molecular Genetic Testing	Chen, B.; Shahangian, S.; Taylor, T. H., Jr.; Yesupriya, A.; Greene, C.; Curry, V. J.; Zehnbauer, B.	USA	High Income	Healthcare professionals (HCP) who had undertaken a continuing education activity in molecular genetic testing between June 2009 and April 2012.	Quantitative	Exploratory/non-interventional	Professional development	Knowledge & perceptions	Knowledge and understanding	GC & screening (education)	Genetic Counseling and Screening	HCP perceived confidence and self-efficacy in their knowledge and the application of this knowledge to practice may not accurately reflect their knowledge base, where inaccuracies and discrepancies persist. No pre-test data was collected for this study, so difficult to determine baseline.
2016	Test-Retest Reliability of the Genetics and Genomics in Nursing Practice Survey Instrument	Calzone, K. A.; Culp, S.; Jenkins, J.; Caskey, S.; Edwards, P. B.; Fuchs, M. A.; Reints, A.; Stange, B.; Questad, J.; Badzek, L.	USA	High Income	RNs working in 11 Magnet hospitals that were part of a winder genomics integration project	Quantitative	Exploratory/non-interventional	Professional development	Other	Knowledge and understanding	practicing nurses education & application (tool)	Genomics Education and Integration	The reliability of the survey was not optimal. There was a considerable amount of attrition between the two timepoints, making difficult to measure changes over time. Study identifies a gap - no other similar instrument existed at this time, and the sub optimal performance of the survey indicates a need to develop further resources and reliable measures that focus on outcomes that are indicative …
2016	Rural Arizona nurse practitioners' knowledge of hereditary breast and ovarian cancer risk assessment	Baker, Sara Kay	USA	High Income	Nurse practitioners working in primary healthcare in practice areas that serve rural Arizona.	Quantitative	Exploratory/non-interventional	Clinical practice	Knowledge & perceptions	Knowledge and understanding	practicing nurses education & application (knowledge)	Genetic Counseling and Screening	Nurses in the study showed an overall understanding of inheritance patterns, with those working in women's health answering these questions correctly most frequently. Nurses in the study stated at least average confidence in using the guidelines, however this is not consistent with their knowledge with nearly all questions in the knowledge test receiving incorrect responses from most participants…
2016	Use of a Point-of-Care Tool to Improve Nurse Practitioner BRCA Knowledge	Smania, M.	USA	High Income	Nurse practitioners attending a NP conference	Quantitative	Experimental/interventional	Academic Research	Advanced practice education	Knowledge and understanding	practicing nurses education & application (education)	Genetic Counseling and Screening	The NPs in this study found the point of care tool an easy to use and useful resource to assess women for a potential BRCA mutation, but it does need to be used in practice with validated measures.
2016	Family health history and future nursing practice: Implications for undergraduate nursing students	Ford, Cassandra D.; Rooks, Ronica N.; Montgomery, Michele	USA	High Income	Undergraduate student nurses (n=82)	Qualitative	Exploratory/non-interventional	Nursing Education	Pre-licensure education	Knowledge and understanding	prelicensure nursing education (education)	Genomics Education and Integration	A problem based learning strategy combined with an online family history tool provided students with a 'theory to practice' application of knowledge. Importance of collecting a family health history, the practical skill and how to extract key information relevant to care highlighted.
2016	Improving nurse practitioners' competence with genetics: Effectiveness of an online course	Whitt, K. J.; Macri, C.; O'Brien, T. J.; Wright, S.	USA	High Income	Graduate nursing students (RNs) enrolled in a genetics course as part of a nurse practitioner programme	Quantitative	Experimental/interventional	Professional development	Faculty education	Knowledge and understanding	practicing nurses education & application (education)	Genomics Education and Integration	The course increased knowledge and confidence of nurse practitioner students. Utilizing education methods that utilize interactive and problem solving methods were reported by students to be more effective than reading.
2016	Building Genetic Competence Through Partnerships and Interactive Models	Read, C. Y.; Ricciardi, C. E.; Gruhl, A.; Williams, L.; Vandiver, K. M.	USA	High Income	Nurse educators in clinical practice and academia	Quantitative	Experimental/interventional	Academic Research	Faculty education	Knowledge and understanding	practicing nurses education & application (education)	Genomics Education and Integration	The complexity of genetic information should be presented using multiple methods to enhance, update and use of knowledge. Partnering with science education faculty and clinical educators provide nursing faculty with multiple opportunities for learning.
2016	Does Attendance at a Sickle Cell Educational Conference Improve Clinician Knowledge and Attitude Toward Patients with Sickle Cell Disease?	Jenerette, C. M.; Brewer, C. A.; Silva, S.; Tanabe, P.	USA	High Income	Healthcare providers who attended a three day Sickle Cell Disease (SCD) conference. The background of the participants were primarily RNs and Nurse practitioners (NPs)	Quantitative	Experimental/interventional	Nursing Education	Knowledge & perceptions	Knowledge and understanding	specialist: SCD (education)	Nursing Education and Practice in Genomics	Knowledge about SCD was improved by an educational intervention, however attitudes towards SCD did not show significant improvement in the same period of time. Future research should explore healthcare provider attitudes and relationships to individuals with SCD, including practices in the administration and monitoring of analgesia and patient-reported pain scores.
2016	Clients' psychosocial communication and midwives' verbal and nonverbal communication during prenatal counseling for anomaly screening	Martin, L.; Gitsels-van der Wal, J. T.; Pereboom, M. T.; Spelten, E. R.; Hutton, E. K.; van Dulmen, S.	Netherlands	High Income	Pregnant women having prenatal counselling with midwives about anomaly screening. 184 videotaped counselling sessions by 20 midwives	Quantitative	Exploratory/non-interventional	Clinical practice	Application to Practice	Consultation process	GC & screening (integration into practice)	Genetic Counseling and Screening	Positive relationships found between midwives’ verbal effective communication (e.g. reflecting client emotions, empathy etc), midwives’ psychosocial questions and the counseling duration. These relationships may be used by midwives to improve the decision-making support of pregnant women around antenatal screening. Contrary to researcher's hypothesis, there was no significant relationship found b…
2016	Faculty Performance on the Genomic Nursing Concept Inventory	Read, C. Y.; Ward, L. D.	USA	High Income	Nursing education faculty at HEIs across the USA	Quantitative	Exploratory/non-interventional	Nursing Education	Knowledge & perceptions	Knowledge and understanding	prelicensure nursing education (faculty knowledge)	Nursing Education and Practice in Genomics	Faculty scores were similar to that of students who had taken the GNCI, indicating there is a gap in knowledge that needs to be addressed in the pre-licensure education environment - students are being taught by faculty who do not have a good grasp of genomics themselves. Faculty could benefit from additional genomics education. Genome basics the lowest scoring area - this is also true in studies…
2016	Web-Based Assessment of Genomic Knowledge Among Practicing Nurses: A Validation Study	McCabe, M.; Ward, L. D.; Ricciardi, C.	USA	High Income	Purposive sample of RNs working in a single institution (an academic medical centre).	Quantitative	Exploratory/non-interventional	Clinical Education	Knowledge & perceptions	Knowledge and understanding	practicing nurses education & application (tool)	Nursing Education and Practice in Genomics	Using a web-based version of the GNCI was practicing nurses was a feasible approach. Psychometric measures indicate that the GNCI is a reliable measure of genomic knowledge amongst RNs in clinical practice. Study not powered to look at differences between groups, but of note that experienced children's nurses scored similarly to students who took the GNCI prior to genomics education sessions.
2016	A Partnership Approach to Genetic and Genomic Graduate Nursing Curriculum: Report of a New Course Impact on Student Confidence	Williams, T.; Dale, R.	USA	High Income	Graduate nursing students at one HEI	Quantitative	Experimental/interventional	Nursing Education	Advanced practice education	Knowledge and understanding	prelicensure nursing education (education)	Nursing Education and Practice in Genomics	A flexible online course underpinned by fundamental science concepts that is tied to clinical practice application can prepare nurses with genomic knowledge in their practice. The 9 month time point follow up showed an increased level of confidence that was sustained post-course. Competencies with the lowest confidence scores indicate opportunities for to modify course content to address these ga…
2017	Expanding RN Scope of Knowledge--Genetics/Genomics: The New Frontier	Rogers, Margaret A.; Lizer, Shannon; Doughty, Andrea; Hayden, Beth; Klein, Colleen J.	USA	High Income	RNs at one Magnet hospital in Midwest USA.	Quantitative	Experimental/interventional	Professional development	Knowledge & perceptions	Knowledge and understanding	practicing nurses education & application (education)	Nursing Education and Practice in Genomics	The results of the study indicate that nurses benefited from the repeated exposure to genomics related content as part of the 12 month genomics integration initiative. Slightly over half (50.8%) of the nurses included in the final analysis scored over the cut-off survey score of 70% - a better than anticipated result for basic knowledge.
2017	Genetic education, knowledge and experiences between nurses and physicians in primary care in Brazil: A cross-sectional study	Lopes-Júnior, L. C.; Carvalho Júnior, P. M.; de Faria Ferraz, V. E.; Nascimento, L. C.; Van Riper, M.; Flória-Santos, M.	Brazil	Upper Middle Income	Primary care physicians and nurses at family health centres in an interior city located in Sao Paulo	Quantitative	Exploratory/non-interventional	Clinical practice	Knowledge & perceptions	Knowledge and understanding	practicing nurses education & application (knowledge)	Genomics Education and Integration	Both nurses and physicians in their study were not prepared to apply their knowledge of genomics into their practice, and demonstrated the need for ongoing training for providers in genomics. Most of the nurses (60%) had never used the pedigree tool in their practice and 6.7% did not know how to use it despite more nurses know the NPCCCG (National Policy for Comprehensive Care in Clinical Genetic…
2017	Preparing Nurses for Genetic Medicine: Integration of a Brief Education Session in an Undergraduate Nursing Curriculum	St-Martin, G.; Bedard, A.; Nelmes, J.; Bedard, J. E.	Canada	High Income	Study not on registered nurses - undergraduate population. Not clear who the intervention was designed and delivered by - therefore voting to exclude in vote #1	Quantitative	Experimental/interventional	Nursing Education	Pre-licensure education	Knowledge and understanding	prelicensure nursing education (education)	Nursing Education and Practice in Genomics	Students who attended the education session had higher knowledge and comfort with genetics compared to the control group
2017	Educational needs of nurses to provide genetic services in prenatal care: A cross-sectional study from Turkey	Seven, M.; Eroglu, K.; Akyüz, A.; Ingvoldstad, C.	Turkey	Upper Middle Income	RNs working in Outpatient obstetric clinics in 24 Turkish hospitals	Quantitative	Exploratory/non-interventional	Clinical practice	Knowledge & perceptions	Knowledge and understanding	practicing nurses education & application (knowledge)	Genetic Counseling and Screening	RNs in this study demonstrated a lack of knowledge in genetics, especially around the ethical regulation of genetic testing in their country. A lack of interest in genetics as a whole was also seen in this cohort of nurses.
2017	Knowledge Level and Educational Needs of Turkish Oncology Nurses Regarding the Genetics of Hereditary Breast and Ovarian Cancer	Seven, M.; Pasalak, S. I.; Guvenc, G.; Kok, G.	Turkey	Upper Middle Income	Oncology RNs	Quantitative	Exploratory/non-interventional	Professional development	Knowledge & perceptions	Knowledge and understanding	practicing nurses education & application (knowledge [oncology])	Genetic Counseling and Screening	A moderate level of cancer genomics knowledge was found in participants in this study, but wider gaps in knowledge were seen along with some incomplete knowledge and misconceptions (e.g. knowing BRCA mutations increases risk of breast and ovarian cancer, but not knowing that BRCA can be paternally inherited). Nurses reported no designated center of unit in genetics including counseling.
2017	Implementing the basic principles of biomarker use in oncology nursing: Enhancing knowledge and practice through an eLearning module	Marvell, L.	USA	High Income	Nurses in oncology care working across Bayshore Healthcare Organization	Mixed methods	Experimental/interventional	Clinical practice	Knowledge & perceptions	Knowledge and understanding	PGx (education)	Pharmacogenomics and Oncogenetic Cancer	Participants had high satisfaction with the module (94%) and that is expanded their clinical knowledge of molecular genetics in oncology. They felt that it was important for discussing patient care. Recommended that all new oncology nurses hired at this institution complete this e-learning as part of their induction. E-learning had interactive element - making the learning meaningful and directly…
2018	International approaches for delivery of positive new-born bloodspot screening results for cystic fibrosis	Chudleigh, J.; Ren, C. L.; Barben, J.; Southern, K.	Czech Republic, Denmark, England, France, Germany, Italy, The Netherlands, Norway, Scotland, Serbia, Spain, Switzerland, Turkey, Australia, New Zealand, United states of America	N/A	purposive international sample	Mixed methods	Exploratory/non-interventional	Clinical practice	Knowledge & perceptions	Consultation process	GC & screening (integration into practice)	Genetic Counseling and Screening	There is significant variation in the approaches returning positive NBS screening results to families across countries. Information provided to families about CF from positive new-born bloodspot screening must be accurate, up to date, and provided by the most appropriate HCP - the HCP must have knowledge of the NBS process as well as CF specific knowledge. The first contact between parents and HC…
2018	Issues related to family history of cancer at the end of life: a palliative care providers' survey	Gonthier, C.; Pelletier, S.; Gagnon, P.; Marin, A.; Chiquette, J.; Gagnon, B.; Roy, L.; Cléophat, J. E.; Joly, Y.; Dorval, M.	Canada	High Income	Multidisciplinary HCP in palliative care settings (community, hospice and hospital) in Quebec	Qualitative	Exploratory/non-interventional	Clinical practice	Knowledge & perceptions	Knowledge and understanding	practicing nurses education & application (attitudes)	Genetic Counseling and Screening	Palliative care nurses (66%) reported occasionally have to address concerns around significant family histories of cancer, but they do not feel confident nor competent in discussing cancer risks nor do they feel that they are competent to recognize a clinically significant family history of cancer. Training would be welcomed on the matter by palliative HCP - there was a paucity of literature abou…
2018	Striving for Precision: Enhancing Genetic Competency in Primary Care Nurse Practitioner Students	Sloand, E.; Bourguet, A. N.; Engle-Pratt, W.; Bodurtha, J.	USA	High Income	Primary care paediatric nurse practitioner students	Qualitative	Experimental/interventional	Nursing Education	Advanced practice education	Knowledge and understanding	prelicensure nursing education (education)	Genetic Counseling and Screening	Through repeated exposure in practice to genetics, the students were able to 'think genetics' during each patient encounter, thereby integrating genetics into their clinical practice. Repeated exposure in practice to genetics (consultations with geneticists, genetic counsellors etc) formed a meaningful learning experience whereby these students were able to take foundational genomic concepts and …
2018	Assessment of a Competency-Based Undergraduate Course on Genetics and Genomics	Kronk, R.; Colbert, A.; Lengetti, E.	USA	High Income	Students of nursing at one US university	Mixed methods	Experimental/interventional	Nursing Education	Pre-licensure education	Knowledge and understanding	prelicensure nursing education (education)	Nursing Education and Practice in Genomics	Main theme from qualitative data was that of 'transformational knowledge' - acquisition of unanticipated nursing knowledge and discovery of the value of OMICs in healthcare. Students showed increase in self-reported competency and were able to link it to meaningful contributions to their future practice and clinical skills.Referral activities was competency area that scored lowest and saw least i…
2018	Exploration of African-American Nurses' Perceptions Toward Seeking and Utilizing Genetic Information	Coleman, B.; Powell-Young, Y. M.; Martinez, B.; Wooters, J.	USA	High Income	African American nurses	Qualitative	Exploratory/non-interventional	Clinical practice	Knowledge & perceptions	Knowledge and understanding	practicing nurses education & application (attitudes & ELSI)	Ethical, Legal, and Social Implications of Genomics.	AA RNs believed that OMICs is valuable in the clinical care of the population generally and the AA sub population specifically. However, systemic issues of discrimination (including the mistrust in healthcare systems generated by prior exploitative and unethical practices along racial lines) present challenges for integrating OMICs healthcare into the AA population. AA nurses in this study need t…
2018	Facilitating faculty competency to integrate genomics into nursing curriculum within a private US University	Bashore, Lisa M.; Daniels, Glenda; Borchers, Lori; Howington, Lynnette L.; Cheek, Dennis J.	USA	High Income	Nursing faculty at a US university	Quantitative	Experimental/interventional	Nursing Education	Faculty education	Knowledge and understanding	prelicensure nursing education (faculty)	Genomics Education and Integration	Although the education sessions improved GNCI scores for faculty, they did not raise them at the initial hypothesis of above 70% in the post-education timepoint. This supports the need for ongoing education sessions for nursing faculty if they are to be able to educate the next generations of nursing students. Limited knowledge seen in 3 areas: gene function, patterns of inheritance, and clinical…
2018	Mainstreaming genetics in palliative care: barriers and suggestions for clinical genetic services	Dearing, A.; Taverner, N.	United Kingdom	High Income	Palliative care healthcare professionals	Qualitative	Exploratory/non-interventional	Clinical practice	Knowledge & perceptions	Knowledge and understanding	practicing nurses education & application (implementation into practice)	Genetic Counseling and Screening	Previous literature on genetics in palliative care settings has indicated that it was felt the setting was not appropriate for discussions around genetics, or it was assumed that discussions about genetics had already taken place. However, this study shows that attitudes may be shifting - all participants felt categorically that genetics has a key role in palliative and end of life care. Forging …
2018	Nursing genetics and genomics: The International Society of Nurses in Genetics (ISONG) survey	Hickey, K. T.; Taylor, J. Y.; Barr, T. L.; Hauser, N. R.; Jia, H.; Riga, T. C.; Katapodi, M.	Survey sent to all ISONG members globally. A breakdown of participant locations is not provided.	N/A	Members of ISONG (international society of nurses in genetics)	Quantitative	Exploratory/non-interventional	Clinical practice	Application to Practice	Knowledge and understanding	practicing nurses education & application (implementation into practice)	Nursing Education and Practice in Genomics	ISONG nurse members had advanced degrees and additional education in genomics. More than half integrated their knowledge into direct patient care. This sample showed a high level of activity in education, research, and providing genomic education as part of their nursing role
2018	Oncology Nurses' Knowledge of Pharmacogenomics Before and After Implementation of an Education Module	Dodson, C.	USA	High Income	Oncology nurses (n=99 completed pre and post test, and were used in the final analysis)	Mixed methods	Experimental/interventional	Clinical practice	Continuing education	Knowledge and understanding	Specialist: onolocy (education)	Pharmacogenomics and Oncogenetic Cancer	The CPD module (intervention) significantly improved the nurse participant's knowledge of pharmacogenomics. A lack of significance in mean score between clinical settings indicate that this approach may be beneficial to nurses working in a variety of clinical settings.
2019	The Gen-Equip Project: evaluation and impact of genetics e-learning resources for primary care in six European languages	Jackson, L.; O'Connor, A.; Paneque, M.; Curtisova, V.; Lunt, P. W.; Pourova, R. K.; Macek, M.; Stefansdottir, V.; Turchetti, D.; Campos, M.; Henneman, L.; Godino, L.; Skirton, H.; Cornel, M. C.	Czech Republic, Iceland, Italy, The Netherlands, Portugal, United Kingdom	N/A	Primary healthcare professionals across 6 countries in Europe: Czech Republic, Iceland, Italy, Netherlands, Portugal and United Kingdom. PCP professionals defined as health professionals from medicine, nursing, midwifery, or allied health professions working in a primary care or community setting.	Mixed methods	Experimental/interventional	Clinical practice	Knowledge & perceptions	Knowledge and understanding	practicing nurses education & application (education)	Genomics Education and Integration	GenEquip modules are effective in improving genetic knowledge, skills and attitudes amongst clinicians in primary care. Online delivery provides CPD and on-demand learning for a potentially large global audience in a manner that is practical and readily accessible.
2019	The African Genomic Medicine Training Initiative (AGMT): Showcasing a Community and Framework Driven Genomic Medicine Training for Nurses in Africa	Nembaware, V.; Mulder, N.	Multiple African countries were represented in this study at both the planning stage (working group, surveys) and in the participants in the training courses. A detailed breakdown of countries was not provided.	N/A	11 African countries included in study, reporting on a training initiative for genomic medicine training.	Mixed methods	Experimental/interventional	Clinical practice	Knowledge & perceptions	Knowledge and understanding	practicing nurses education & application (education)	Nursing Education and Practice in Genomics	A competency framework was adapted from ISCC competency portal and mapped around nurse personas. A curriculum was developed using resources from Health Education England's genomics training resources, educational strategies were planned and delivery and evaluation methods for the modules were created. Course facilitators were trained with a 3 week program. Evaluation of the program was underway a…
2019	Validity evaluation of the genetics and genomics in nursing practice survey	Plavskin, A.; Samuels, W. E.; Calzone, K. A.	USA	High Income	7798 RN participants from 23 Magnet Hospitals in 17 US states	Quantitative	Exploratory/non-interventional	Clinical practice	Knowledge & perceptions	Knowledge and understanding	practicing nurses education & application (tool)	Nursing Education and Practice in Genomics	Content and face validity of instrument supported, however fluctuating amounts of variance amongst the items impacted the ability to assess the variance of the overall model. Complexity of relationships between variable appears to prevent the establishment of construct validity. Further refinement and testing of the instrument needed.
2019	Health Care Provider Attitude During The Management of Sickle Cell Disease Patients, A Multicenter Study in Saudi Arabia	Balelah, S. H.; Alawaji, O. M.; Alhejaili, N. S.	Saudi Arabia	High Income	Healthcare providers (physicians and nurses) in adult and peadiatric emergency units and heamatology units in one hospital in Medina, Saudi Arabia	Quantitative	Exploratory/non-interventional	Clinical practice	Knowledge & perceptions	Knowledge and understanding	Specialist: rare disease (attitudes)	Rare Diseases and OMICs Integration	Nurses held more negative attitudes than physicians towards individuals with sickle cell disease in sickle cell crisis than their physician peers. Study authors cite their rationale for this being the broader and more in-depth scientific understanding of medicine than that of nurses. Myths about the 'exaggeration' of pain by those in SCD crisis were found in more than half of all respondents, des…
2019	Effectiveness of an Educational Program on Nurses' Knowledge and Practice in the Management of Acute Painful Crises in Sickle Cell Disease	Yacoub, M. I.; Zaiton, H. I.; Abdelghani, F. A.; Elshatarat, R. A.	Egypt	Lower Middle Income	Nurses working in haematology and genetic settings in two hospital in Egypt. Four clinical units were utilised in this study.	Quantitative	Experimental/interventional	Clinical practice	Application to Practice	Knowledge and understanding	Specialist: rare disease (knowledge & implementation into practicettitudes)	Rare Diseases and OMICs Integration	The educational intervention improved both the knowledge and the clinical practice of RNs caring for individuals with sickle cell crisis (according to the knowledge test and performance checklist). A particular deficit around pain management and analgesia was addressed in the education. There needs to be ongoing support for RNs to engage in education and continuing professional development to sup…
2019	Provider engagement in precision oncology education: an exploratory analysis of online continuing medical education data	Edelman, E. A.; Tanner, P. C.; Taber, K. A.; McConnell, S. C.; Nicholson, L. J.; Ingram, T. M.; Steinmark, L.; Reed, E. K.	USA	High Income	Healthcare professionals enrolling in two interactive, case-based educational modules about somatic tumour testing	Quantitative	Experimental/interventional	Clinical practice	Application to Practice	Knowledge and understanding	Specialist: oncology (education)	Pharmacogenomics and Oncogenetic Cancer	No significant differences between nurses and other non-genetic specialist healthcare professionals in evaluation of this intervention. The majority of learners felt this education program aligned with the clinical practice needs and they planned to change their practice based on their learning in the program. The concordance between the education delivered and alignment/applicability to practice…
2019	Pairing pedagogical and genomic advances to prepare advanced practice nurses for the era of precision health	Flowers, E.; Martin, M.; Abid, H.; Binford, S.; Mackin, L.	USA	High Income	Advanced practice nursing students. These are registered nurses who are undertaking further postgraduate education.	Quantitative	Experimental/interventional	Nursing Education	Advanced practice education	Knowledge and understanding	prelicensure nursing education (education)	Genomics Education and Integration	Improvements in knowledge and competency reported by the students who completed the course. The asynchronous, hybrid nature of the course allowed students to avoid scheduling conflicts (a barrier to being able to engage with CPD): 'This approach was successful at the three pre-specified goals: increasing accessibility of the courses to a broader range of specialties, achievement of competencies r…
2019	A Genetics Learning Program for Nurses Caring for Children Treated With Ex Vivo Autologous Gene Therapy	Williams, L.; Dansereau, C.; Trainor, B.	USA	High Income	Nurses caring for children with ex vivo autologous gene therapy for primary immunodeficiencies	Quantitative	Experimental/interventional	Clinical practice	Knowledge & perceptions	Knowledge and understanding	Specialist: gene therapy (education)	Advancements in Genomic Medicine	Evaluating participant knowledge and knowledge retention not built into the program's evaluation, but participants rated the session highly as they ranked each of the learning objectives as agree or strongly agree - indicating that they had increased their knowledge. The methods used in this program would make it both adaptable (to different areas/conditions) and scalable (to larger/smaller audie…
2019	Evaluation of an embryology and genetic testing patient counselling education intervention for reproductive endocrinology nurses	Catherino, A. B.; Halupa, C.; Sharara, F. I.; Bromer, J. G.; Hayward, B.; Catherino, W. H.	USA	High Income	Reproductive endocrinology nurses	Mixed methods	Experimental/interventional	Clinical practice	Knowledge & perceptions	Knowledge and understanding	GC & screening (education)	Genetic Counseling and Screening	Knowledge scores increased between time points. Statistically significant relationships were noted between levels of education (those with a bachelor's degree as highest education had highest gains in score between timepoints), those who had previous genetics education (had higher scores) and those who counseled patients more often (had higher scores). Confidence emergent theme in qualitative dat…
2019	Sickle Cell Education: A Survey of Antenatal Healthcare Givers	Aboagye, S.; Torto, M.; Asah-Opoku, K.; Nuamah, M. A.; Oppong, S. A.; Samba, A.	Ghana	Lower Middle Income	Antenatal healthcare practitioners	Qualitative	Exploratory/non-interventional	Clinical practice	Application to Practice	Consultation process	Specialist: antenatal SCD (knowledge)	Rare Diseases and OMICs Integration	Rare disease. HCP's not adequately prepared to communicate genetic/medical aspects of sickle cell disease, even though they self-reported excellent or very good knowledge in this area. Nurses have lower level of understanding of genetic aspect of disease, less likely to report carrier status vs medical colleagues. Drs mandated to request testing and give results, as few genetic counselors. Midwiv…
2019	Offering a choice between NIPT and invasive PND in prenatal genetic counselling: the impact of clinician characteristics on patients' test uptake	van der Steen, S. L.; Houtman, D.; Bakkeren, I. M.; Galjaard, R. H.; Polak, M. G.; Busschbach, J. J.; Tibben, A.; Riedijk, S. R.	Netherlands	High Income	Obstetric healthcare professionals and women being offered prenatal screening (for NIPT/invasive PND). Although there was only one nurse in the sample and comparison is not made between the nurse and their physician colleagues in terms of their counselling outcomes, the outcomes around non-directivity during the counselling process and how that impacts the treatment decisions of clients is explor…	Mixed methods	Exploratory/non-interventional	Clinical practice	Application to Practice	Consultation process	GC & Screening (implementation into practice)	Genetic Counseling and Screening	There were differences in patient-centeredness and non-directivity between the clinicians in this study, which appeared to influence the choices that the patients made following their counseling sessions as this difference varied significantly between the clinicians in this study. Promoting autonomy and self-directedness is difficult in treatment decisions where the client may be overwhelmed by t…
2019	Certified Nurse-Midwives' Experiences With Provision of Prenatal Genetic Screening: A Case for Interprofessional Collaboration	Dettwyler, S. A.; Zielinski, R. E.; Yashar, B. M.	USA	High Income	Certified nurse midwives	Qualitative	Exploratory/non-interventional	Clinical practice	Knowledge & perceptions	Consultation process	GC & Screening (implementation into practice)	Genetic Counseling and Screening	Midwives in this study value the non-directive approach and hold a philosophical tenant of non-interventionism in pregnant women where possible. NIPT is concordant with this, as it provides an acceptable 'third option' with fewer risks than something like amniocentesis. Non-interventionism is not present in genetic counseling practice, but was found to be a key component of the provision of genet…
2019	Scoping the Scene: What Do Nurses, Midwives, and Allied Health Professionals Need and Want to Know About Genomics?	Saleh, M.; Kerr, R.; Dunlop, K.	Australia	High Income	Nurses, midwives and allied health professionals (AHP) from New South Wales region, Australia.	Qualitative	Exploratory/non-interventional	Clinical practice	Knowledge & perceptions	Knowledge and understanding	practicing nurses education & application (knowledge)	Nursing Education and Practice in Genomics	Healthcare providers (nurses, midwives and allied health professionals) are aware of the importance of genomics education and the need to -up-skill', but remain unclear on how it applies to their practice (theory-practice gap). Some felt genomics belongs primarily in the medical profession vs AHP/RN/RM. The results of this were being used to create a targeted education resource. Lack of perceived…
2019	Genomic Literacy of Registered Nurses and Midwives in Australia: A Cross‐Sectional Survey	Wright, Helen; Zhao, Lin; Birks, Melanie; Mills, Jane	Australia	High Income	Registered nurses and midwives in Australia	Quantitative	Exploratory/non-interventional	Clinical practice	Knowledge & perceptions	Knowledge and understanding	practicing nurses education & application (knowledge)	Nursing Education and Practice in Genomics	The mean score (13.3, range 3-29 out of 31) indicates low genomic literacy amongst registered nurses and midwives in Australia. This mean score is similar to that in McCabe et al (2016, where mean score was 13.7. Genomics was perceived to be important but levels of confidence amongst respondents was poor. Favorable attitudes therefore do not produce increased knowledge or confidence. Over 80% of …
2020	What information do healthcare professionals need to inform premenopausal women about risk-reducing salpingo-oophorectomy?	Hickey, M.; Rio, I.; Trainer, A.; Marino, J. L.; Wrede, C. D.; Peate, M.	Australia	High Income	Healthcare professionals managing women with high risk of HBOC	Quantitative	Exploratory/non-interventional	Clinical practice	Knowledge & perceptions	Knowledge and understanding	Specialist: oncology (knowledge)	Genetic Counseling and Screening	Surgical menopause perceived as a major barrier for the uptake of risk reducing surgery for ovarian cancer and healthcare professionals lack confidence in managing this outcome. There is an area of unmet need for targeted education and clinical information resources for these healthcare providers for managing the long-term impact of RRSO surgery in pre-menopausal women.
2020	Is family history of coronary artery disease important in the emergency department triage?	Mor, S.; Lev-Rn, Z.; Tal, S.	Israel	High Income	Patients admitted for STEMI, retrospective analysis of patient data	Quantitative	Exploratory/non-interventional	Clinical practice	Application to Practice	Consultation process	practicing nurses education & application (implementation into practice)	Genetic Counseling and Screening	Family history of coronary artery disease should be collected from the electronic health record (or taken and documented) in emergency room triage for all patients presenting with a suspected STEMI. A family history of coronary artery disease is an important factor in the assessment of the risk of a patient for developing an acute myocardial infarction.
2020	Genetic Predictors of Knee Pain in Persons With Mild to Moderate Osteoarthritis	Schutte, D. L.; Mukhopadhyay, N.; Holwerda, T.; Sluka, K.; Rakel, B.; Govil, M.	USA	High Income	Patients with medial compartmental osteoarthritis (OA) of the knee	Quantitative	Exploratory/non-interventional	Clinical practice	Application to Practice	Knowledge and understanding	practicing nurses education & application (implementation into practice)	Genomic Research and Precision Medicine.	The analysis of the data in this study suggests a role for four genes (i.e., EDNRA, COMT, BDRKB1, and IL1B) in several components of the pain experience in persons with knee osteoarthritis. The understanding of the OMICs of pain experience lays the foundation for developing tailored treatments and therapies for the reduction in pain (and associated loss of function) in patients with osteoarthriti…
2020	Finding Out What Matters in Decision-Making Related to Genomics and Personalized Medicine in Paediatric Oncology: Developing Attributes to Include in a Discrete Choice Experiment	McCarthy, M. C.; De Abreu Lourenco, R.; McMillan, L. J.; Meshcheriakova, E.; Cao, A.; Gillam, L.	Australia	High Income	HCP (physicians and nurses) caring for children with hard to treat cancers, and the parents of these children.	Qualitative	Exploratory/non-interventional	Clinical practice	Knowledge & perceptions	Consultation process	GC & Screening (attitudes)	Genetic Counseling and Screening	Candidate attributes from the interviews (n=6) for a discrete choice experiment were found to supported by the evidence found in the literature review. Two additional themes were also identified in the literature (see: Outcomes 2 for details). "Attributes derived from qualitative interviews 1. The magnitude of the possible clinical benefit, 2. The likelihood of finding a target for which treatmen…
2020	Establishing the Omics Nursing Science & Education Network	Tully, L. A.; Calzone, K. A.; Cashion, A. K.	USA	High Income	Beta testing of the site conducted with attendees of the NINR 2017 'Precision Health: From ‘Omics’ to Data Science' Boot Camp. The paper reports on the creation and testing of an educational and training resource for nurses in OMICS.	Descriptive	Exploratory/non-interventional	Nursing Education	Faculty education	Knowledge and understanding	practicing nurses education & application (education)	Genomic Research and Precision Medicine.	The website provides opportunities to expand the spread and scale of OMICs nursing science, providing a collaborate infrastructure to begin to address the evidence gap.
2020	Assessing knowledge of genomic concepts among Canadian nursing students and faculty	Dewell, S.; Benzies, K.; Ginn, C.; Seneviratne, C.	Canada	High Income	Faculty (n=13) and nursing students (n=207) in a school of nursing at a HEI in western Canada	Quantitative	Exploratory/non-interventional	Nursing Education	Pre-licensure education	Knowledge and understanding	prelicensure nursing education (knowledge, students/faculty)	Genomics Education and Integration	Students and faculty showed similar scores to those in previous studies of this tool used in HEI settings - knowledge is low amongst both, indicating a pressing need to upskill/educate faculty to incorporate it into the nursing curriculum. Males and students who had previously taken a genetics course scored more highly - gendered bias aspect of STEM/biosciences in education?
2020	Knowledge, Attitudes, and Perceived Barriers toward Genetic Testing and Pharmacogenomics among Healthcare Workers in the United Arab Emirates: A Cross-Sectional Study	Rahma, A. T.; Elsheik, M.; Ali, B. R.; Elbarazi, I.; Patrinos, G. P.; Ahmed, L. A.; Al Maskari, F.	United Arab Emerites	High Income	Healthcare providers in the UAE	Quantitative	Exploratory/non-interventional	Clinical practice	Knowledge & perceptions	Knowledge and understanding	PGx: (knowledge & attitudes)	Pharmacogenomics and Oncogenetic Cancer	A fair level of knowledge was seen amongst nurses, and their scores were comparable to pharmacy peers (however, medics had a higher number of 'good' and a smaller number of 'poor', with 'fair' being around the same). Barriers to implementation were the cost of testing followed by a lack of time for training and education. Discrimination and the misuse of genetic information was a core ethical con…
2020	Discipline-Specific Perspectives on Caring for Babies with Trisomy 13 or 18 in the Neonatal Intensive Care Unit	Torbert, N.; Neumann, M.; Birge, N.; Perkins, D.; Ehrhardt, E.; Weaver, M. S.	USA	High Income	Healthcare providers in neonatal intensive care (NICU)	Qualitative	Exploratory/non-interventional	Clinical practice	Knowledge & perceptions	Knowledge and understanding	Specialist rare disease (attitudes)	Rare Diseases and OMICs Integration	Nurses had a fairly even distribution of attentiveness across all themes identified (internal conflict, presentation and prognosis, grappling with uncertainty, family experiences), and contributed a unique theme of 'meaningful and cherished care' - NICU nurses drawing value and meaning from their work in caring for these infants and supporting families during their stay, ensuring quality time and…
2020	When to break the news and whose responsibility is it? A cross-sectional qualitative study of health professionals' views regarding disclosure of BRCA genetic cancer risk	Young, A. L.; Butow, P. N.; Tucker, K. M.; Wakefield, C. E.; Healey, E.; Williams, R.	Australia	High Income	Genetic healthcare professionals (GHPs) who had worked in familial cancer settings	Qualitative	Exploratory/non-interventional	Clinical practice	Knowledge & perceptions	Consultation process	GC & screening (attitudes)	Genetic Counseling and Screening	Discussion is needed amongst genetic healthcare professionals around who 'owns' genetic information - to whom does the HCP have the duty of care? Do they have a responsibility for at risk family members outside of the proband? The GHP generally reported needing to facilitate communication for the family outside of the proband when the proband is the first to be diagnosed. The time at which to beg…
2020	Systematic development of a training program for healthcare professionals to improve communication about breast cancer genetic counselling with low health literate patients	van der Giessen, J. A. M.; Ausems, Mgem; van den Muijsenbergh, Metc; van Dulmen, S.; Fransen, M. P.	Netherlands	High Income	HCP from breast cancer teams in the western Netherlands. Focus is on the physicians and specialist nurses who account for the majority of the referrals. Study documents the development and evaluation of a training resource.	Mixed methods	Experimental/interventional	Clinical practice	Knowledge & perceptions	Consultation process	GC & screening (education)	Genetic Counseling and Screening	HCP experienced difficulty recognizing low health literacy, although they understood it theoretically and it's impact on communication about referral for genetic counselling for breast cancer. Quote: 'Knowledge alone is insufficient for actual behaviour change. Therefore, using role play, focusing on plain language, using the teach-back method and cultural sensitive communication, are key element…
2020	Implementation challenges for an ethical introduction of non-invasive prenatal testing: a qualitative study of healthcare professionals' views from Lebanon and Quebec	Haidar, H.; Vanstone, M.; Laberge, A. M.; Bibeau, G.; Ghulmiyyah, L.; Ravitsky, V.	Canada and Lebanon	N/A	Multidisciplinary HCP involved in prenatal screening. Samples form Canada and Lebanon	Qualitative	Exploratory/non-interventional	Clinical practice	Knowledge & perceptions	Knowledge and understanding	GC & screening (attitudes)	Genetic Counseling and Screening	HCP in both countries saw the clinical utility and advantages that NIPT offers, however there are barriers and challenges to implementation in practice. Some of these were cross-cultural ('common ethical challenges') and some were culturally specific. However, even in common ethical challenges, the HCP from each location conceptualized them differently - e.g. cost being seen as a social justice a…
2020	Assessing the knowledge, perceptions, and practices of primary care clinicians toward pharmacogenetics	Johengen, E. K.; Ward, K. M.; Coe, A. B.; Pasternak, A. L.	USA	High Income	Primary care practitioners	Quantitative	Exploratory/non-interventional	Clinical practice	Knowledge & perceptions	Knowledge and understanding	PGx: (knowledge, attitudes, implementation into practice)	Pharmacogenomics and Oncogenetic Cancer	Fewer than half of participants perceived the importance of pharmacogenomic testing on clinical outcomes, indicating that pharmacists need to target education of clinicians in this area. Fewer than 10% had ever ordered a PGx test and only two felt confident in interpreting a PGx result. Clinicians are keen for more education in this area.
2020	Developing competencies in genetics nursing: Education intervention for perinatal and paediatric nurses	Murakami, K.; Kutsunugi, S.; Tsujino, K.; Stone, T. E.; Ito, M.; Iida, K.	Japan	High Income	Registered nurses and nursing students at 3 universities in Japan	Mixed methods	Experimental/interventional	Other	Continuing education	Knowledge and understanding	practicing nurses education & application (education)	Nursing Education and Practice in Genomics	Most recognized the importance of genetics, but low levels of confidence persisted even after the seminar. Participants reported variation in their levels of knowledge, but a persistent theme was difficulty understanding OMICs terminology and finding concepts hard to understand. As the seminar was only 20 minutes, more time needs to be dedicated to this topic. Clinical experience of both RN and s…
2020	Using Consensus Testing to Enhance Genomic Understanding and Teamwork in Doctoral Advanced Practice Nursing Students	McCurry, M. K.; Rudd-Arieta, M.; Viveiros, J.	USA	High Income	Doctoral nursing students (RNs in higher education), nurse faculty researchers	Mixed methods	Exploratory/non-interventional	Nursing Education	Advanced practice education	Knowledge and understanding	prelicensure (APRN) & practicing nurses education & application (education)	Genomics Education and Integration	Teaching OMICs content to advanced practice/postgraduate nurses in a blended format supports collaborative, meaningful learning and promotes improved educational outcomes amongst participants.
2020	Key competencies for Korean nurses in prenatal genetic nursing: experiential genetic nursing knowledge, and ethics and law	Shin, G.; Jun, M.; Kim, H. K.; Wreen, M.; Kubsch, S. M.	Korea	High Income	Prenatal healthcare professionals. Study had 3 phases, and across three phases study participants were a mixture of physicians (phase 1), nursing faculty (phase 1 and 3) and clinical nurses (phase 1 and 3)	Quantitative	Experimental/interventional	Other	Continuing education	Knowledge and understanding	practicing nurses education & application (competencies)	Nursing Education and Practice in Genomics	78 competencies under 10 categories for prenatal genetic nursing were identified and a framework for prenatal genetics education for nurses was developed in this study. In the competencies, most important were experiential knowledge and ethics and law. The need for learning through experiences (case studies/role plays) how to counsel, educate and communicate with pregnant women highlighted. Study…
2021	Focus group testing of a mobile app for pharmacogenetic-guided dosing	Dodson, C. H.; Baker, E.	USA	High Income	Nurse practitioners and nurse practitioner students	Mixed methods	Experimental/interventional	Other	Application to Practice	Knowledge and understanding	PGx (implementation into practice)	Pharmacogenomics and Oncogenetic Cancer	Two overarching themes from the data: 1. how to improve usability, and 2. perception of the tool. Under point 1, there was feedback in improvement for visuals (e.g. font size/colour) to improve usability, more educational content in the education portal, and an expandable drug calculator embedded within the app. Under point 2, the feedback suggested that the participants saw it as useful in the c…
2021	Prospective Study of the Performance of Parent-Collected Nasal and Saliva Swab Samples, Compared with Nurse-Collected Swab Samples, for the Molecular Detection of Respiratory Microorganisms	Woodall, C. A.; Thornton, H. V.; Anderson, E. C.; Ingle, S. M.; Muir, P.; Vipond, B.; Longhurst, D.; Leeming, J. P.; Beck, C. R.; Hay, A. D.	United Kingdom	High Income	Specimens collected from children with symptoms of respiratory tract infections (RTIs). Comparison between those collected by parents and those collected by a nurse for the quality and performance of the samples in detection of pathogens.	Quantitative	Experimental/interventional	Clinical practice	Application to Practice	Consultation process	practicing nurses education & application (implementation into practice)	Genomic Research and Precision Medicine.	The nasal swabs collected by patients and nurses were comparable, however the saliva samples collected by patients were not sufficiently sensitive - highlights the importance of the role of nurses collecting samples, and potentially training patients in self-collection techniques.
2021	Teaching and Learning of Genetics Using Concept Maps: An Experimental Study Among Midwifery Students in Ghana	Cofie, R.; Sarfo, J. O.; Doe, P. F.	Ghana	Lower Middle Income	Midwifery students in Ghana. INcluded as researchers are nurses/midwives, and therefore the intervention by nurses here is education and research.	Quantitative	Experimental/interventional	Nursing Education	Advanced practice education	Knowledge and understanding	prelicensure nursing education (education)	Genetic Counseling and Screening	Concept mapping is a useful strategy for teaching pre-registration nurses/midwives genetic concepts.
2021	Effect of a health literacy training program for surgical oncologists and specialized nurses on disparities in referral to breast cancer genetic testing	van der Giessen, J. A. M.; van Dulmen, S.; Velthuizen, M. E.; van den Muijsenbergh, Metc; van Engelen, K.; Collée, M.; van Dalen, T.; Aalfs, C. M.; Hooning, M. J.; Spreeuwenberg, P. M. M.; Fransen, M. P.; Ausems, M	Netherlands	High Income	Oncologists and specialist nurses	Quantitative	Experimental/interventional	Clinical practice	Application to Practice	Consultation process	Specialist: oncology (education)	Ethical, Legal, and Social Implications of Genomics.	This study showed the training did not effect disparities in referrals of patients with a lower level of education, limited health literacy or a migrant background. The authors note: {quote] 'There were no differences in referral in the rapid genetic counseling setting. In general, the uptake in this setting is already higher compared to routine care because a DNA test may influence surgical trea…
2021	Genetics education program to help public health nurses improve their knowledge and enhance communities' genetic literacy: a pilot study	Kawasaki, H.; Kawasaki, M.; Iki, T.; Matsuyama, R.	Japan	High Income	Public health nurses in Japan.	Mixed methods	Experimental/interventional	Clinical practice	Continuing education	Knowledge and understanding	practicing nurses education & application (education)	Nursing Education and Practice in Genomics	The program helped public health nurses clarify the importance of their role in genomics, and all three domains of learning were reportedly improved by participants. Being able to accurately identify potential genetic conditions (and not attribute them to lifestyle/cultural factors) linked to being able to conceptualize genetics within their existing work. Authors propose that the OMICs education…
2021	New-born screening for cystic fibrosis: Role of primary care providers in caring for infants with positive screening results	Carroll, J. C.; Hayeems, R. Z.; Miller, F. A.; Barg, C. J.; Bombard, Y.; Chakraborty, P.; Potter, B. K.; Bytautas, J. P.; Tam, K.; Taylor, L.; Kerr, E.; Davies, C.; Milburn, J.; Ratjen, F.; Guttmann, A.	Canada	High Income	Primary care healthcare professionals. Sample included Primary care physicians, paediatricians, and midwives.	Quantitative	Exploratory/non-interventional	Clinical practice	Knowledge & perceptions	Consultation process	GC & Screening (implementation into practice)	Rare Diseases and OMICs Integration	Overall, most PCPs in this study would not provide total care for infants with confirmed diagnosed CF, but would either share care or refer to specialist care. Physicians were more likely to provide independent care for those with confirmed/inconclusive CF, whilst midwives were the least inclined - related potentially to the limitations perceived in the scope of their role, and that they are limi…
2021	Integrating Genomic Professional Skills Into Nursing Practice: Results From a Large Cohort of Israeli Nurses	Dagan, E.; Amit, Y.; Sokolov, L.; Litvak, P.; Barnoy, S.	Israel	High Income	Nurses working in the children's, obstetric, and internal medicine wards of two hospitals in Israel.	Quantitative	Exploratory/non-interventional	Clinical practice	Knowledge & perceptions	Knowledge and understanding	practicing nurses education & application (implementation into practice)	Genomics Education and Integration	Despite a mandatory genomics course being part of the core curriculum for all registered nurses, the nurses in this study demonstrated low levels of genomic knowledge. This may be influenced by the country's 2001 'Genetic Information Law', which allows only medical geneticists and licenced genetic counselors to provide genetic counseling to patients. RNs are still able to collect family histories…
2021	Virtual and asynchronous teaching of computer-assisted diagnosis of genetic diseases seen in clinics	Hash, M. G.; Walker, P.; Laferriere, H.; Melton, L. A.; Heller, L.; Phillips, J.	USA	High Income	Multi-disciplinary clinicians (MDT) at one medical centre	Quantitative	Experimental/interventional	Clinical practice	Continuing education	Knowledge and understanding	practicing nurses education & application (implementation into practice)	Genomic Research and Precision Medicine.	The result show that multiple HCP disciplines were able to gain a successful working knowledge of and use the decision support system tool after the educational intervention - all participants got a passing score on the case problems. The participants reported the DDSS saved them time, was easy to use, and was useful in clinician work and clinical decision support. Majority of NPs saw between 5-1…
2021	Midwives' Knowledge and Readiness to Practice Antenatal Screening and Genetic Testing in selected Hospitals in Lagos, Nigeria	Asafa, Kafayat; Ndikom, Chizoma; Adelanwa, Adewale	Nigeria	Lower Middle Income	Midwives across 5 maternal and children's health hospitals in metropolitan Lagos	Quantitative	Exploratory/non-interventional	Clinical practice	Knowledge & perceptions	Knowledge and understanding	GC & Screening (knowledge & attitudes)	Genetic Counseling and Screening	Midwives reported being ready to undertake antenatal screening for congenital abnormalities (approx. 82% of sample), however they demonstrated an inadequate knowledge of antenatal screening and genetic testing. Midwives need to improve their knowledge via continued education, and they should be provided with tools to facilitate screening and testing in their practice.
2021	Primary care providers' role in new-born screening result notification for cystic fibrosis	Hayeems, R. Z.; Miller, F. A.; Barg, C. J.; Bombard, Y.; Chakraborty, P.; Potter, B. K.; Patton, S.; Bytautas, J. P.; Tam, K.; Taylor, L.; Kerr, E.; Davies, C.; Milburn, J.; Ratjen, F.; Guttmann, A.; Carroll, J. C.	Canada	High Income	Primary care providers who were on the medical records as the primary care provider for an infant with a positive cystic fibrosis (CF) screening result in 2012 and 2013	Mixed methods	Exploratory/non-interventional	Clinical practice	Knowledge & perceptions	Consultation process	GC & Screening (knowledge & attitudes)	Genetic Counseling and Screening	Midwives feel that they have an important role in reported new-born bloodspot screening results, specifically in the notification of positive results and that they are up to date on NBS. Participants overall felt that the familiarity of a PCP was important to families when discussing positive results. Midwives had a strong preference for receiving written and verbal information, which was consist…
2021	The introduction of genetic counselling in Ethiopia: Results of a training workshop and lessons learned	Quinonez, S. C.; O'Connor, B. C.; Jacobs, M. F.; Mekonnen Tekleab, A.; Marye, A.; Bekele, D.; Yashar, B. M.; Hanson, E.; Yeshidinber, A.; Wedaje, G.	Ethiopia	Low Income	Two cohorts of nurses from St Pauls Millennium medical College	Quantitative	Experimental/interventional	Nursing Education	Pre-licensure education	Knowledge and understanding	GC & Screening (education)	Genetic Counseling and Screening	Knowledge increased following the education delivered to midwives in the second cohort, however multiple barriers were encountered through the process from curriculum design to follow up. Curriculum had to be redesigned following the lack of significant improvements seen in cohort one. Authors note that attempting to extrapolate western models of genetic counseling to the context in this study wa…
2021	Communication about breast cancer genetic counselling with patients with limited health literacy or a migrant background: evaluation of a training program for healthcare professionals	van der Giessen, J.; Fransen, M. P.; Spreeuwenberg, P.; Velthuizen, M.; van Dulmen, S.; Ausems, Mgem	Netherlands	High Income	Healthcare professionals in breast cancer care from 19 hospitals in the Netherlands. Previous studies of thee 'Erfo4all' training for patients with a low health literacy and/or migrant background have been reported in this review	Quantitative	Experimental/interventional	Clinical practice	Continuing education	Consultation process	GC & screening (education)	Genetic Counseling and Screening	Significant improvement in awareness of impact and prevalence if limited health literacy and increased their self-efficacy for communicating with these patients. No significant differences in pre- and post- knowledge scores, on their awareness of the impact of health literacy on medical communication, and of the importance of taking into account cultural factors when communicating with patients o…
2021	Pharmacogenomic testing for mental health (Part I): Documenting early adopter perceptions of use for eight scenarios	Manzor Mitrzyk, B.; Plague, M. A.; Kadri, R.; Danak, S. U.; Hubbard, J. D.; Kaip, E. A.; Roberson, D. N.; Ellingrod, V. L.; Farris, K. B.; Ruffin, M. T.; Klinkman, M. S.; Buis, L. R.	USA	High Income	HCP who had ordered a pharmacogenomic test	Mixed methods	Exploratory/non-interventional	Clinical practice	Application to Practice	Knowledge and understanding	PGx: (attitudes)	Pharmacogenomics and Oncogenetic Cancer	Prescribers in this sample have mostly used pharmacogenomic testing to wither find an effective treatment after a first line treatment has not worked, or for an alternative treatment following an adverse reaction or event with a previous drug. Despite variance across scenarios, the majority did find that they often or always found altered metabolisers, which went on to change the treatment offere…
2021	Nursing diagnoses in Turner syndrome	Nunes, M. R.; Canabarro, S. T.; Vanz, A. P.; Rosa, R. F. M.; Zen, P. R. G.	Brazil	Upper Middle Income	Retrospective analysis of 59 patients diagnosed with Turner Syndrome and the diagnoses given by nurses. Variables collected were age, karyotype examination and dysmorphia described by RNs	Quantitative	Exploratory/non-interventional	Academic Research	Knowledge & perceptions	Knowledge and understanding	Specialist: rare disease (implementation inot practice)	Rare Diseases and OMICs Integration	Nurses need increased knowledge of genetics and genomics to recognize possible signs of rare diseases. Nurses should be able to be able to identify common presentations of rare disease symptoms, such as those seen in Turner Syndrome (e.g. stature, poor mobility, difficulty breathing). This should in turn ensure swift and accurate diagnoses and management of patients with rare diseases.
2022	Reducing the Intimidation Factor of Teaching Genetics and Genomics in Nursing	Mathis, H	USA	High Income	23 nursing faculty members, age range 30-70 with majority in the 50-69 year old range, 96% of participants were female and 100% were white	Quantitative	Experimental/interventional	Nursing Education	Faculty education	Knowledge and understanding	prelicensure education (faculty)	Genomics Education and Integration	All participants reported the educational program had increased their knowledge of genetics and genomics, they also noted increased confidence in that knowledge. 82.8% of the faculty participants reported interest in including newly developed genetics and genomics content into their courses.
2022	Behavioural Health Screening in Military Cystic Fibrosis Centres: A Survey	Rutledge, C.; Gould, C.; Lee, P. C.; Sowden, W.; Lustik, M.; Egan, K.	USA	High Income	Military healthcare providers from all six affiliate cystic fibrosis centres	Quantitative	Exploratory/non-interventional	Clinical practice	Knowledge & perceptions	Consultation process	Specailist: rare disease (CF) (knowledge & attitudes)	Genomic Research and Precision Medicine.	Behavioral health screenings are being conducted within frequency/timeframe guidelines by Cystic fibrosis foundation, however standardizing of screening tools/measures used to streamline the process and increase provider comfort in providing behavioral health assessments.
2022	Talking about Risk, Uncertainties of Testing IN Genetics (TRUSTING): development and evaluation of an educational programme for healthcare professionals about BRCA1 & BRCA2 testing	Fallowfield, L.; Solis-Trapala, I.; Starkings, R.; May, S.; Matthews, L.; Eccles, D.; Evans, D. G.; Turnbull, C.; Crawford, G.; Jenkins, V.	United Kingdom	High Income	Multi disciplinary clinicians who were actively engaged in discussing BRCA1/BRCA2 testing with patients. They could be from any discipline and any area of seniority.	Mixed methods	Experimental/interventional	Clinical practice	Knowledge & perceptions	Consultation process	GC & screening (education)	Genetic Counseling and Screening	Participants had improved knowledge and confidence in using this in practice after the educational workshop. All participants had attended some form of unspecified previous training in genetics, however non (apart from genetic counsellors) had any specific communication skills training in genetics.
2022	Building Environmental Health and Genomics Literacy among Healthcare Providers Serving Vulnerable Communities: An Innovative Educational Framework	Vandiver, K. M.; Erdei, E.; Mayer, A. G.; Ricciardi, C.; O'Leary, M.; Burke, K.; Zelikoff, J. T.	USA	High Income	2 sites: first site a university with a BSN programme that supports public health of the Rampo Lenape tribe, the second was a group of multiple health professionals from the Cheyenne River Sioux reservation. Primary partner at second site was a research centre which employed 35 nurses.	Quantitative	Experimental/interventional	Other	Continuing education	Knowledge and understanding	practicing nurses education & application (education)	Nursing Education and Practice in Genomics	The educational education and OMICs training delivered by these researchers demonstrated robust educational gains in knowledge and understanding, and the tools are adaptable to ensure they can be used and disseminated globally. The tools are especially relevant to healthcare organizations who work with populations who have long-term exposure to environmental hazards.
2022	Difficulties in providing genetic consultations by public health nurses in Japan	Obayashi, C.; Asahara, K.; Umeda, M.	Japan	High Income	Public health nurses working in governmental agencies in the metropolitan Tokyo area	Quantitative	Exploratory/non-interventional	Clinical practice	Knowledge & perceptions	Consultation process	practicing nurses education & application (implementation into practice)	Genomic Research and Precision Medicine.	Although the majority of PHNs (public health nurses) in this study were exposed to genetics in their consultations and over 80% reported having previous genetics education, they perceived difficulties - there were few participants who reported having never experienced difficulties in a consultation. The content of the education reported by the PHNs was mostly pathophysiology /OMICs science basics…
2022	Individualized Family-Centred Developmental Care for Infants With Congenital Heart Disease in the Intensive Care Unit	LaRonde, Meena P.; Connor, Jean A.; Cerrato, Benjamin; Chiloyan, Araz; Lisanti, Amy Jo	USA	High Income	ICU nurses caring for infants with congenital heart disease.	Quantitative	Exploratory/non-interventional	Clinical practice	Application to Practice	Consultation process	Specialist: ICU (implementation into practice)	Genomic Research and Precision Medicine.	IDFC varies within nursing care, and there was a lack of institutional/ward-based infrastructure to support IDFC in the practice of the RNs within this study.. Participants had high self-reported competency for most of the IDFC practices, however they were delivered inconsistently - a gap between theory and practice
2022	Positive experiences of healthcare professionals with a mainstreaming approach of germline genetic testing for women with ovarian cancer	Bokkers, K.; Zweemer, R. P.; Koudijs, M. J.; Stehouwer, S.; Velthuizen, M. E.; Bleiker, E. M. A.; Ausems, M	Netherlands	High Income	Healthcare professionals (HCP) in oncology at 4 hospitals in the Netherlands	Quantitative	Experimental/interventional	Clinical practice	Knowledge & perceptions	Consultation process	GC & Screening (implementation into practice)	Genetic Counseling and Screening	The implementation of a mainstream pathway for germline genetic testing for women with epithelial ovarian cancer following an online training module was both feasible and acceptable for the non-genetic HCP in this study. HCP felt motivated and confident at baseline and at 6 month time point. The training was adapted to incorporate practical and emotional aspects of pre-test genetic counselling, w…
2022	Caring for Adolescents with Cystic Fibrosis, in Portugal: The Nurse's Role	Reisinho, Maria da Conceição; Gomes, Bárbara Pereira; Carvalho, Fernanda; Borges, Elisabete	Portugal	High Income	Nurses caring for patients with CF. This is the 'sister study' to 'Portuguese adolescents with cystic fibrosis and their parents: An intervention proposal for nursing clinical practice' (which was conducted with patients and families/caregivers)	Qualitative	Exploratory/non-interventional	Clinical practice	Knowledge & perceptions	Consultation process	Specailist: rare disease (implementation into practice)	Rare Diseases and OMICs Integration	Nurses play a central role in the care of adolescents with CF, for example through their ability to motivate their patients to manage their treatment plans more independently, especially significant when parental/caregiver figures are not able to do so. CF nurse provides continuity and partnership in the care of the adolescent with CF as they transition from childhood into adulthood.
2022	Nurse-led decision coaching by specialized nurses for healthy BRCA1/2 gene mutation carriers - adaptation and pilot testing of a curriculum for nurses: a qualitative study	Berger-Höger, B.; Vitinius, F.; Fischer, H.; Beifus, K.; Köberlein-Neu, J.; Isselhard, A.; Töpper, M.; Wiedemann, R.; Rhiem, K.; Schmutzler, R.; Stock, S.; Steckelberg, A.	Germany	High Income	Research nurses in breast/ovarian cancer	Qualitative	Experimental/interventional	Clinical practice	Continuing education	Consultation process	GC & Screening (integaration into practice)	Genetic Counseling and Screening	Nurses struggled to step out of the role of 'research study nurse' and into that of 'decision-making coach nurse' Quote ‘Recent curricula for oncology and breast care nurses aim to impart competences in decision support. However, most nurses do not have substantial competences in decision coaching and evidence-based risk communication as recently claimed by a novel NICE guidance for shared decisi…
2022	Issues associated with a hereditary risk of cancer: Knowledge, attitudes and practices of nurses in oncology settings	Hébert, J.; Bergeron, A. S.; Veillette, A. M.; Bouchard, K.; Nabi, H.; Dorval, M.	Canada	High Income	RNs working in one of the following areas: a) working with cancer patients; b) work in a hospital centre (CH), family medicine group (GMF), long-term care facility (CHSLD), local community service centre (CLSC) or palliative care facility (MSP); c) work in one of the five sectors of the CISSS (CISS = centres intégré de santé et de services sociaux or integrated health and social services centres).	Quantitative	Exploratory/non-interventional	Clinical practice	Knowledge & perceptions	Knowledge and understanding	Specialist: oncology (knowledge, attitudes & implementatino into practice)	Pharmacogenomics and Oncogenetic Cancer	The finding of this study indicated limited knowledge and low levels of self-reported competence, who were additionally unable to access CPD or other training in this area. Any discussion about family history are generally due to the patient's prompting, although 50% felt that it was essential for the topic to be discussed with cancer patients and their families. It is of note that some nurses fe…
2022	Comfort with Pharmacogenetic Testing Amongst Paediatric Oncology Providers and Their Patients	Mowbray, C.; Turner, J.; Gai, J.; Jacobs, S	USA	High Income	Children's oncology healthcare professionals, and the caregivers of children with cancer. This was part of a larger pharmacogenomics study for children diagnosed with cancer.	Quantitative	Exploratory/non-interventional	Clinical practice	Knowledge & perceptions	Knowledge and understanding	PGx: (attitudes)	Pharmacogenomics and Oncogenetic Cancer	Parents of children with cancer are interested in pharmacogenomic testing if it aids the determination of safe/effective doses of medication and helps to predict adverse side effects. HCP lacked poor understanding and lack of guidance/tools in how to utilise PGX in their practice. Their feelings about PGX testing in practice were mixed, although follow up survey data indicates that HCP have incre…
2022	Nationwide implementation of the non-invasive prenatal test: Evaluation of a blended learning program for counsellors	Martin, L.; Gitsels-van der Wal, J. T.; Bax, C. J.; Pieters, M. J.; Reijerink-Verheij, Jciy; Galjaard, R. J.; Henneman, L.; Dutch, Nipt Consortium	Netherlands	High Income	Healthcare professionals who provide prenatal counselling (midwives, sonographers, obstetricians).	Quantitative	Experimental/interventional	Clinical practice	Knowledge & perceptions	Knowledge and understanding	GC & screening (education)	Genetic Counseling and Screening	A mandatory blended learning programme for NIPT alongside the clinical integration of NIPT as a first tier screening test in prenatal care improved counsellors knowledge about this screening. However, there were areas that showed minimal (if any improvement which indicates that educational tools need to be further refined to bridge the theory-practice gap.
